# Supplementary material for: Establishing an oxidative stress mitochondria-related prognostic model in hepatocellular carcinoma based on multi-omics characteristics and machine learning computational framework
Source: Discov Oncol. 2024 Jul 16;15:287. doi: 10.1007/s12672-024-01147-1 (PMC11252104; doi:10.1007/s12672-024-01147-1)
Supplement: Supplementary file 2 [file 12672_2024_1147_MOESM2_ESM.xlsx]

## Sheet: Sheet1
DEGs between HCC and normal liver tissues (control) in the TCGA-LIHC dataset
CLEC4M
GDF2
CLEC4G
CLEC1B
CYP1A2
FCN2
MARCO
INS-IGF2
MT1H
HAMP
CXCL14
SFRP5
CRHBP
HHIP
STAB2
MT1G
CHST4
BMPER
COLEC10
CNDP1
FCN3
MT1M
LINC01093
SYT9
FREM2
C14orf180
SLC5A1
PZP
SMUG1P1
CCBE1
SLCO1B3
AC104809.2
BMP10
SLITRK3
HSD17B13
CYP3A4
C9
TTC36
MT1F
CYP26A1
CD5L
MUC6
RSPO3
CHRM2
SLC25A47
CFTR
KCNN2
NAT2
NDST3
ADRA1A
SLC6A19
IGFALS
RP11-510M2.5
GPM6A
RP11-6B4.1
ASS1P2
FAM180A
VIPR1
MT1E
THRSP
CLDN10
PVALB
RP11-789C1.1
UROC1
NTF3
GPR182
CYP2A7
FAM99A
TIMD4
HAND2-AS1
ITLN1
HAO2
MT2P1
AVPR1A
BCO2
SLC22A1
BMP5
MFSD2A
FOSB
FOLH1B
GLS2
RP11-685F15.1
DPT
FAM163B
APOF
ASPG
HGFAC
CYP39A1
SCARA5
KCNJ16
PTH1R
CALN1
RP1-232P20.1
SFRP1
CDH19
RP11-830F9.5
COL6A6
LINC00844
FAM83F
DIRAS3
HEPACAM
CYP2C19
PROM1
CDHR2
GABRP
CFP
AMHR2
DBH
MOGAT2
OXT
CYP2A6
ESR1
GCGR
AC004538.3
C7
IL13RA2
MT1X
SLCO4C1
GABRB3
AC004540.4
SLITRK6
PLGLA
CLRN3
MT1XP1
HAND2
ST6GAL2
PCDH9-AS2
GLYAT
TRPV6
RP3-420J14.1
LINC01018
LYVE1
NUDT10
NRG1
PITPNM3
DCN
NXF3
FAM134B
TMEM27
GLP2R
DNASE1L3
SRD5A2
GPR128
ADH4
FENDRR
CTC-537E7.3
RP11-676J12.7
GRIN2B
LINC00238
LINC00885
KBTBD11
RAB25
TSLP
IDO2
CNTN3
GYS2
CTNNA3
FAM151A
MTUS2
OIT3
GBA3
WNT2
FLJ22763
KCND3
CYP2C8
COL25A1
VTCN1
ECM1
GNAO1
CYP2B6
RET
SLC34A2
FAM99B
RPS6KA6
MUM1L1
RP11-328K4.1
CAMK2B
RANBP3L
POU6F2
MT1JP
ANGPTL6
GREM2
IL1RL1
PDZRN4
LRAT
FXYD1
NPY1R
IGJ
CLIC6
AADAT
CYP2E1
PLAC8
GRHL2
MT1L
LIFR
CWH43
LINC00890
PRSS8
GPR123
MME
PPAPDC1A
RP11-252E2.2
GRM8
HGF
CYP1A1
RP11-205M3.3
SRPX
RP11-172E9.2
LRCOL1
INMT
BBOX1
LINC01370
IGHA1
CTC-505O3.2
MEP1B
AKR1D1
HMGCLL1
FGF23
IGHV3-15
FAM65C
HHIP-AS1
PLCXD3
TENM3
KANK4
PRIMA1
CYP8B1
MFAP4
PHACTR3
CXCL12
LRRC55
IGF2
FAM198A
TH
FAM150B
FOS
FCGR2B
LRRN3
DACH1
IGHM
ATP13A4
PDGFRA
SPSB4
RP11-434D9.1
IGKV2-24
LPA
IGHV5-51
KRT19
FAM169B
NOL4
AC068535.3
CHRNA4
SLC10A1
TACSTD2
KCTD9P4
PCDH9
NNMT
SLC17A8
IGLV2-14
UGT1A4
IGLV8-61
B3GAT1
CYS1
TEX26
IGKV1-9
ARSF
RP11-273G15.2
CNTFR
CXCL6
RP11-403A3.3
IGKV4-1
CETP
IGHV3-11
SLC22A10
SPP2
MT2A
FOXP2
TNR
LYPD2
PTGIS
IGKV3-11
IGLV3-21
SMIM24
PCK1
NGFR
HPGD
SLC3A1
NCAM1
SAMD5
TMEM82
LCAT
RIC3
SAA2
CCL23
PTGS2
RP11-1259L22.2
RP11-258F1.2
IGHA2
IGKV1-5
AC092155.4
RP11-422N16.3
RDH16
RP11-863K10.7
ANXA10
BMPR1B
TPPP2
LRRN1
ZG16
IGLV2-23
IGHV3-53
F9
BX842568.1
LINC01554
RP11-715H19.2
KLK11
ADAMTS13
IGKV3-15
IGLV3-25
IGLV2-11
IGLV1-40
SHBG
GGT6
B3GALT5
FAM83A-AS1
PRSS22
IGLV2-8
PLP1
COX6B1P4
TCTEX1D1
CNTN1
MT1B
IGKV3-20
RP4-568C11.4
IGHV3-72
FREM1
RP11-295M3.4
EPO
LGI1
FPR2
IGLV4-69
MYOM2
SCN7A
CYP4A22
BEX1
RD3L
RP11-54O7.3
IGHV3-23
S100A12
B3GALT5-AS1
BAI3
SAA2-SAA4
MT1P3
IGHV3-74
BCHE
ANXA8
IGKV1-6
RP4-763G1.2
CYP3A43
IGKV1-16
IGHG4
KIF19
MT1CP
AF131217.1
KDM8
IGHV1-24
IGHV4-59
DLGAP2
ACADL
LHX2
IGHV1-18
RP11-12A2.3
SLC28A3
GLYATL1
EFNB3
IGKV1-17
MFAP3L
IGLV3-19
IGLV6-57
RP11-119D9.1
IL20RA
IGHV3-33
DIO3OS
AC004160.4
EGR2
TBX15
HSD11B1
TFPI2
ST8SIA6
KCNK17
MAGI2-AS3
IL1RAPL2
IGLV1-44
SLC7A4
CADM2
COX6A2
SERPINA11
RP11-2N1.2
LY6E
ADH1C
C21orf62
AC005077.7
MRO
STEAP4
IGKV1-27
IGLV1-36
PPBP
SEMA3E
KLK10
IGHV3-21
IGHV1-46
GHR
AGBL4
FAM150A
AL161668.5
BRINP1
BHMT
SYT10
AC016682.1
MEGF10
TDO2
ANKRD55
SVEP1
SLAIN1
PRKAR2B
HBB
NCAM2
ANGPTL1
CXCR2P1
SAA1
MPPED1
PLGLB2
CYP4A11
IGLV3-10
CPED1
GSTM5
IGLL5
PAK7
IGHV4-31
CASR
APOA4
RP1-167O22.1
RP11-113I22.1
MT1A
MT1DP
IGHV3-30
IGHV3-49
IGHV1-69-2
IGLC3
UCA1
ACSM5
RP11-439C15.4
SIGLEC11
PAMR1
EXPH5
SAA4
IGHV4-39
SDS
KMO
TAT
IGHV3-48
C3P1
IGHV4-34
GPRIN2
P2RY12
NRXN1
BX842568.2
IGHV1-2
MBL2
IGLV3-1
CTD-2008P7.9
GNMT
AC104809.4
C15orf43
LRRC4C
RP11-554I8.2
CCL19
DPP10
ATOH8
IGKV3D-20
POU6F2-AS1
DTX1
NPY5R
LRRC19
NPC1L1
CYP2C9
FITM1
ACSM3
IGLV1-47
EGR1
CYP2B7P
ASPDH
ANXA8L1
IGKV6-21
IGHD
LINC01430
ITGB8
NPBWR1
IGLV7-43
HBA2
GSTA2
RP11-256L6.3
TMEM252
EMR1
NR4A3
AGXT2
RNF165
IGKV2D-29
RP11-96D1.6
LECT2
IGHG2
ADCY1
ASPA
IGHV2-26
PCSK2
ABCA8
UGT1A2P
IGHV3-73
AP006285.7
AFM
TMEM179
RP11-567C20.2
HAO2-IT1
CR1
SULT1E1
VNN1
IGLV7-46
IGLV5-45
RELN
CPEB3
UGT2B7
RP11-767I20.1
IGLV3-9
IGLON5
RP11-238F2.1
GJB3
RP11-714M23.2
C1QTNF1
RP11-461O7.1
IGLV1-51
U91319.1
PGLYRP2
RP11-39H3.2
WDR72
GBP7
RP11-90L1.8
CXCR2
C8orf4
HOGA1
IYD
RP11-468N14.3
SELP
DPPA4
UGT3A1
FETUB
CXCR1
MROH2A
UGT1A1
CCL21
UGT2B17
NR1I2
TENM1
PI16
TRPV4
SYTL5
C6
SOCS2
CILP
ALPL
CAPN6
RP11-485O10.2
AP000439.1
CLSTN2
ADAMTSL2
CCND2P1
TMEM26
IGLC2
RP11-513G11.3
AKR7A3
HAS2
CFHR3
IGKC
EGR3
CCDC64B
DSG1
LINC00683
BRINP2
FPR1
TMEM132E
CES5A
S100A8
RP11-132A1.6
KAZN
RP11-813F20.2
TMEM45A
RND3
MEI4
SLC28A1
UGT2B10
RP11-289F5.1
ADRA2B
AP004782.1
IGHV3-13
SEC14L3
RP11-598F7.3
ADORA2BP1
TCF21
TRPM8
IGKV1-8
LINC00907
ERVFRD-1
FBP1
SLC16A4
LILRA5
CYP4F2
RP11-1036E20.7
PRELP
ASXL3
RP11-423H2.3
KBTBD11-OT1
IGHV4-28
RP11-1182P23.5
GFRA1
XG
AC022153.1
FAM13A
PROZ
CTB-43E15.1
IGLV4-60
ABCB11
LGSN
RP11-1069G10.1
LRRC37A7P
LINC01348
RP11-249C24.11
AQP4
ALLC
SAMD12
ALDH8A1
SPATA18
SMPD3
SPOCK3
ESRRG
IGLV2-18
CBFA2T3
IGLV10-54
PKHD1
TMEM154
SIGLEC7
DPF3
CD1D
AC104809.3
PHYHD1
DSCAM
ESRP1
GLOD5
PIK3C2G
RP11-108K14.12
RP11-772C9.1
CEACAM6
NR4A1
SAMD11
BEND4
ADH1B
GPD1
NCOA7-AS1
RCAN1
RNF150
TRPC5
IGLC7
UGT1A3
OLFML3
LTK
ENO3
PROM2
EPHB1
DNAJC12
NRG3
CAND2
RP11-260M19.2
PTPN13
PRG4
DNAH6
PHLDA1
TNFRSF11B
HNF4A-AS1
ADRA1B
BLK
GNA14
KCNJ10
SLC1A1
RNF125
CHL1
TFF2
CTC-537E7.2
COLEC11
IGKV5-2
NIPAL1
SKAP1
FADS6
HP
TNFSF11
VSIG4
GSTZ1
PTPRD
MMRN1
AC010969.1
EHD3
CTC-526N19.1
IL33
WISP2
AP006216.5
MAN1C1
AZGP1P2
IGHG3
PODN
GATA5
SYT13
RP11-327J17.2
MYO3A
CCL14
AJAP1
RP11-817J15.3
TBX20
IGHV1-58
MCC
CNGA1
IRF4
MIP
NRK
FAM9B
AOC1
IGHV4-61
LINC00659
ASS1P11
ASS1P1
SELE
RP11-246K15.1
ALG1L13P
GSPT2
ANO3
SGCA
RP11-115C10.1
EYA2
ARID3C
RP11-421P23.1
CFHR4
LILRB5
IGHV1-69
TMEM132C
RP11-101E14.3
RP11-88H9.2
PADI4
ZDBF2
NUGGC
RP4-710M16.2
CXCL2
SLC39A5
IGF1
CHST9
SPIC
WARS2-IT1
C8A
IGHV2-5
TCHH
GNRH2
ADH1A
KRT7
PLXNA4
OGDHL
RP11-179K3.2
RP11-115J16.1
CSRNP1
IGLV3-27
TNXB
NTRK2
CDA
HS3ST3A1
ANK3
ABCC9
GCK
RXFP1
ITGA9
IL1B
PROK2
SLC46A3
PALM2
AMPD1
PLA2G2A
FCGR3B
FAM83E
WNT7B
RP11-320N7.2
WNT11
KCNJ15
PAIP2B
PELI2
UGT2A1
SERPINE1
LRRTM4
ID1
APOA5
SULT1B1
RP11-290F5.1
AC004862.6
ACAD11
ANXA3
GGT5
AC011747.4
CHRDL1
ATRNL1
RFPL1
RP11-369E15.4
LUM
MKX
PRPF38AP1
C1QTNF7
RDH5
CLDN2
IGHGP
PCDHAC1
PPP1R1C
RP11-557H15.4
IGKV3D-11
SLC27A5
IGHV2-70
C2orf40
TENM2
IGFBP3
LILRA2
RP11-215P8.4
ACVR1C
PPP1R1A
KCNH7
KRT16P1
HPD
CNTN4
SOCS3
MRC1
ADRB1
RP11-545J16.1
ACE2
PRR18
IGLV9-49
ARHGAP20
IL1RAP
CD244
NBPF13P
IP6K3
TREH
OTC
SLC4A4
KCNK3
LYPD6B
PTPRS
PLSCR4
RP11-426C22.7
RP11-93B14.4
AF064858.6
NR4A2
TDRD1
DES
TPTEP1
ZCCHC16
NAPSB
ST8SIA3
USH2A
MXRA5
RP11-442O1.3
IGKV6D-21
PDE7B
SGCD
FCAMR
RP11-20J15.5
HBA1
RALYL
P2RY13
RP11-1260E13.4
PLIN1
SLC19A3
RP5-1103B4.3
MACC1
IGSF10
TMEM100
L1CAM
IGHV4-55
AC006960.7
IGHV3-43
CAMK4
CRP
NEU4
HAL
RP11-280H21.1
TBXA2R
CLEC12A
CD163
GRAMD1C
RASGEF1B
XDH
LINC01320
ARPP21
OR7E29P
FLRT2
RP11-136K7.2
RND2
ATAD3C
HYDIN
CNKSR1
NTRK3
ACOT12
NKX3-1
C2CD4B
CPS1
PLEK2
OLFM1
KRTCAP3
WDR17
RP11-118B18.2
KRT16P2
HS3ST3B1
SLC13A5
KLRF1
FAM110C
RP11-431K24.3
PGR
GSTM1
DMGDH
CYR61
RP11-1221G12.3
IL1RN
SSC5D
MAG
H19
GLT1D1
CTB-61M7.2
ANO1
IGHG1
P3H2
SOX6
AGAP1-IT1
NEGR1
HORMAD2
TCEAL2
FCAR
C11orf96
GRIA3
NAALADL2
PHGDH
PDZRN3
FAM160A1
FNDC5
TGFA
INHBC
IGKV3-7
APOBEC3A
P2RX3
SCGB3A1
LPAR1
MS4A6A
CLEC4GP1
IL18R1
EPHA2
SLC7A2
IGKV2-30
FGFR2
PALM2-AKAP2
PMP2
CD4
RP11-4O3.1
GAS1
AZGP1P1
SFTPD
AQP7P1
LAMA2
WDR66
RP11-475O23.2
RFPL4AP6
WNT9A
IGKV1D-16
AASS
LINC00864
GDF6
CYP2A13
TEK
TUBE1
GPRC5A
LRRC4
CEACAM3
PWRN1
KIAA1456
BACH2
GLYATL3
RP11-42O15.3
RP1-90J4.1
CR1L
ELFN1
HAR1A
ADARB2
NALCN
RP11-624M8.1
CYP2C18
PCDHAC2
KRT17P4
DNM3OS
CTH
ERICH1-AS1
RP1-81D8.5
VSIG2
FCRL5
APOC1P1
ALDH1A3
LINC00365
MZB1
DCDC1
CBLN2
IGKV3D-15
PBLD
STEAP3
CCRN4L
AC005077.14
UGT1A9
CSDC2
KLKB1
RP4-564F22.6
PON1
A1BG
ERICH3
KCNE1
FAM183DP
SLC6A12
SLC1A2
NCKAP5
PDLIM1P4
LINC00704
RP11-131K5.2
CTD-2114J12.1
IL10
AMN
PF4
RP11-353N14.5
IGHV3-66
TMEM92
RP5-849H19.3
PEG3
PCLO
TSPAN11
SIK1
FOXF1
OMG
DNMT3L
SPTBN2
SCIMP
IGKV2D-40
DIO3
CTTNBP2
PDE11A
GMNC
CD207
U91324.1
SIGLEC14
AC016768.1
IGHV3-64
CH17-360D5.3
PRAM1
GPR83
SPG20
RP11-883G14.1
RP11-500B12.1
LAMA1
KB-68A7.1
FAM83B
IGSF9
ALDOB
AOX1
LILRA1
AR
HRG
TMEM200C
SLC5A12
RP11-427J23.1
ABI3BP
RBMS3
SCN11A
SLITRK2
SLC22A7
UBTFL10
TRHDE
G0S2
AC016999.2
AC091729.8
DOK6
IL6
CD226
MYL3
HAO1
FOLH1
CD160
COL28A1
AC073321.4
GADD45B
SLC7A8
AQP9
DHODH
IGKV1D-13
HK3
DEFA3
MUC5B
DUSP5
VNN3
OAT
IGKV1D-8
CH17-360D5.2
RP11-733O18.1
PDE2A
CTD-2529O21.2
PTPRD-AS1
FAT4
THBS1
LINC01146
GIPC2
ALDH6A1
EFCAB1
SLC6A13
PLA2R1
EFHD1
ZFP36
MYOT
RP11-116B13.1
DAO
OMD
ACSM2A
CD302
RP11-157J24.2
AMDHD1
HTR2A-AS1
AC093609.1
RP11-369E15.1
NAAA
RP11-399H11.2
STARD5
HBD
SLC6A20
CRTAC1
CD300E
CCL3
LINC01272
NDNF
ART4
MAB21L2
TRIB1
ATF5
IRF8
RP11-406A20.4
PNMA2
ZFPM2
PRUNE2
IGFBP1
ZFP1
RP5-1132H15.3
SLCO1B1
ZNF385B
PLGLB1
RP11-475B2.1
MRGPRF
SLC34A1
KCNA3
RP11-813N20.1
NLRP14
CTD-3193O13.1
ISLR
RP11-390F4.3
EPB41L4B
TNFRSF17
CLRN1-AS1
AGTR1
GCH1
ST6GALNAC1
RP3-523K23.2
HSD17B6
RIMBP2
IGHV3-20
VWA2
LINC00707
C11orf85
SLC4A1
VWDE
RNF152
PDK4
RPL17P11
WFDC1
TMEM220-AS1
KLHL6-AS1
GXYLT1P6
FTCD
CA2
AC099684.1
CTC-297N7.9
KLRD1
RP11-250B2.6
ADH6
ASS1P9
MYO16
WISP3
NAP1L3
BHLHE22
CES3
LINC01537
MASP1
TSPYL5
EPHA3
HSBP1P2
LAMC2
PPARGC1A
RP4-754E20__A.5
RUNDC3B
WI2-1896O14.1
CPNE6
PEBP4
BASP1
ATF3
RP11-454H19.2
RP11-153K11.3
PCAT18
BCL2L10
TMEM125
DSE
CTF1
CADM3
TMEM220
CTC-490E21.11
CCDC141
PON3
FEZ1
TM6SF2
RP11-397G17.1
FMO2
ARG1
FABP1
SULT2A1
RP11-156K13.1
FOXO1
SLC17A2
ETFDH
SLC38A4
PKHD1L1
TMEM25
SLC27A2
AC080008.1
DPYS
ST3GAL6
UPK1B
SYT7
BOK-AS1
KNDC1
ART5
TNN
NCR1
LINC00402
ASCL1
RP11-43F13.3
RGAG4
TRAPPC3L
RP1-142L7.5
STEAP3-AS1
STX11
RP11-626H12.1
AQP7P2
SLC2A9
FXYD2
SIGLEC9
CCL4
RP11-556I14.1
IGHV6-1
ARHGAP10
NR3C2
RNF180
RP11-1260E13.2
C8B
DSCAML1
LRRN4
RGS7BP
SEMA6D
ADAMTS1
RP11-622A1.2
AQP3
RP11-31F19.1
PRAMENP
ACADS
ACSL1
LINC01314
AKAP3
CXorf66
CCL2
EDNRB
BCKDHB
BNC1
CD69
WNK2
C21orf91
SUCNR1
PLG
ADAMTSL3
MEIS3P1
PCDH19
KRT80
RASD1
CALML3
TLR4
RP11-19D2.1
OR10J6P
SLC9B2
RASSF9
GDA
B4GALT1-AS1
DACT2
LRP1B
PFKFB1
TTPA
GJC3
DPCR1
GNG12-AS1
CCDC3
RP11-382M14.1
C10orf126
FLT3
AZGP1
WNT7A
F11-AS1
HPX
PRODH2
GPR126
EPHX2
VEPH1
MMP7
PNPLA7
FGF14-AS2
ABAT
FFAR2
PTN
PRSS3
HMGN5
RP3-325F22.5
GATA3
PRR26
TTR
PPP1R3B
CTB-51J22.1
MCEMP1
ACADSB
ACTBP9
UNC93A
CCR1
RCL1
GADD45G
MIR8071-2
SORD2P
PCDH7
MGC27382
F3
ALAS2
LRRK2
SORCS2
MT1HL1
PLEKHB1
ETNPPL
MAMDC2
UBXN10
RP11-522B15.7
RBP1
ABCG2
DAB1
RP11-20J15.3
NPW
WASF3
RP11-701P16.5
SCD5
FAM149A
PTGER2
PTGIR
AADACP1
SEC14L4
RP11-474D1.3
MS4A7
NKAPL
RP11-286E11.1
RP11-168L7.1
CUX2
FAM35DP
PDCD1LG2
AP002954.4
PGLYRP1
CES4A
GALNT3
NR1I3
KIAA1644
DLGAP1-AS3
FAM46C
GP5
SLC8A1
MAT1A
PCDHGB7
LPAL2
TRHDE-AS1
UPP2
RP11-109A6.2
PLBD1-AS1
XCR1
HORMAD2-AS1
PGM5
GALNT16
F11
TMEM132D
DUSP1
FMO3
LDHD
RP11-136C24.3
NME5
RP11-31F15.2
AC118754.4
HID1-AS1
NTN4
IGHV4-4
C9orf66
DUSP6
SARDH
KLF4
CTD-3157E16.1
AC008592.8
CRISPLD2
DEPDC7
BGN
TCP10L
BPI
KIAA2012
PANK1
AGL
LINC01550
ENTPD8
SERPINA7
PTPRT
LEAP2
GNE
SERPINB8
FLRT3
ADRB2
GLDCP1
F8
LLNLR-470E3.1
GPLD1
AQP7P4
RP11-903H12.5
RP11-30P6.6
RAG1
SLC6A2
LINC01485
C16orf96
RP11-284B18.3
CXCL13
WBSCR17
ITGAD
RP11-267D19.2
GP6
VGLL1
RP11-116D2.1
EIF4E3
PF4V1
PRICKLE1
RNU1-70P
DNALI1
RP11-475O23.3
CTD-2527I21.5
XXyac-YM21GA2.7
MTND6P4
C11orf97
HERC5
SDR42E1
CH25H
CTD-2536I1.2
CCDC42
SULT1A2
PRKCB
ERBB4
SSTR1
ACSM5P1
SRD5A1
IGLV5-37
MTND4P20
NEBL
RP11-248E9.6
WFDC2
GALNTL6
SH2D1B
CYP3A7
CTSG
MBL1P
SERPINA4
COL14A1
CCR9
RP11-444D3.1
EPB41L4A
TMEM47
AKR1C6P
SNHG18
AGR3
HRASLS2
RP11-574F21.3
LEPR
ARHGEF4
CCDC26
NR0B2
ZMYND12
APCS
BMP6
OR7E47P
VMO1
SYDE2
LINC00399
CSF3
N4BP2L1
FCN1
MPC1
NRAP
EPCAM
PCDHA12
ODF3L1
PPAP2B
TIAM1
SIRPB1
FBLN5
RTP3
AP003774.6
ORM2
NLRP6
LDLRAD4-AS1
BHLHA9
IL2RB
DMD
DLG2
SPRY2
SFTA2
HCN1
CMTM5
AQP7
PPM1K
GCKR
MSRA
ZDHHC19
IGHV3-7
PEMT
GPR146
AC144449.1
RP11-250B2.4
SLC16A2
CTD-2547L16.1
MYRIP
CA5A
SIGLEC1
ARHGEF26
CLEC3B
KCNMA1
ASS1
SYNPO2
FP325317.1
RP11-468E2.6
CFHR5
CCDC71L
SLC16A10
HS1BP3-IT1
CDC37L1
ASPN
SATB1
RP11-569G13.3
SOCS2-AS1
RP11-204M4.2
DISC1FP1
RP11-214O1.3
RP11-418J17.3
MPO
RNASE4
FBXW11P1
RP11-70D24.2
SLC41A2
PSAT1
RP5-1052I5.2
RP11-261N11.8
C1orf168
ANKRD18DP
HMOX1
CD79A
CLEC9A
LRRTM1
PCDHGB4
EDN2
EOMES
TPRG1-AS1
SEZ6L
ABCA9
SIGLEC16
EHHADH
DMRTA1
IL27
PACRG
UPB1
PALM3
SCN9A
NPM1P25
PYROXD2
AXL
IFITM1
CCDC38
FGL2
ABCA6
NMUR1
APOA1
LIPG
ARMC4
LRG1
AC114498.1
LINC00987
THBD
TDRD15
TMOD1
RP11-173M11.2
AC005077.12
AP006285.6
GOLGA6B
TTLL2
SORL1
CA3
HDC
RCVRN
MYO10
MYEOV
NFAM1
AC067959.1
GLRB
RP11-38H17.1
USP43
LRRC16B
DSEL
MTTP
RP11-284N8.3
IGHV1-45
CD14
ORM1
ATP11C
UGT2B15
ADORA3
MPDZ
LRP2
AMPH
RP11-210M15.2
RP11-750H9.5
CHST7
CXCL1
PCA3
RP11-354K4.2
TRABD2B
TMEM56
AP001046.5
CYP2J2
FNDC4
HAAO
RBP5
GPR82
BDH2
CDHR1
C1RL
CFAP46
CYP4V2
RP11-498D10.8
MUSK
AREG
TGFBR3
FUT6
CP
RP11-369K16.1
RP11-348J12.5
LINC01561
ZPLD1
CBLN4
FCGR3A
PRSS12
RP11-456H18.2
CTB-78F1.2
HSD3B1
HPR
RNU1-75P
CLEC4D
KCNK5
ACAA2
CCDC8
SLC13A3
ADAMTS9-AS2
EMILIN1
SLC9A9
GJB2
ARL14
MOGAT1
CTD-3098H1.2
RP11-130L8.2
RGS4
CCL16
NAT1
RGS18
NOS1
MIR99AHG
MICU3
SLC24A3
ANG
PLA2G4A
ACMSD
SLC25A48
PCDHGC3
DRD1
CD200R1
AP000253.1
HABP2
IGF2-AS
GALNT14
GPR65
SGMS2
HPS5
LINC01507
XKR4
FNIP2
SNX29P2
JUNB
TLR3
SERPINB9
FBXO15
SLC14A1
RP11-1151B14.2
C1orf162
SLC17A3
FHL1
RGPD2
CD300A
RP4-555D20.2
VSTM2L
ZNF334
NUDT16P1
RP11-254I22.3
PTGDR
RP11-475O6.1
FGL1
HCAR2
CD300LG
GSTA1
VIPR2
RP11-470P21.2
RP11-403I13.5
SPON1
SEMA3D
LILRB1
GZMK
CTD-2034I21.2
MASP2
EVA1A
TRPV3
SPDYC
PLCZ1
TTC39B
PLIN2
NPR3
MT-TY
CYP4F12
PCDHGB5
MIR100HG
UNC5C
KCNJ13
SERTAD1
ACAA1
RNF212
SULT1A1
RIPPLY1
RP11-7F17.3
SLC2A2
RBMS3-AS3
HTR2A
RP13-580F15.2
RP11-659E9.2
IGHJ3
SVOP
HSD17B2
RP11-14C10.5
PCDHGA12
AC016735.1
AC005336.4
HCG23
AL132988.1
MLIP
ENPEP
GOT2P2
MLYCD
TLR2
CPN1
RP11-336N8.2
MYC
CYP4Z1
KLHL15
SERPINA3
ZEB2
CA9
HLF
CTD-3157E16.2
RP11-613D13.8
GCDH
LINC01482
GPHN
KLF10
RP11-191G24.1
PTCRA
SYNE1
PTGDS
KCNK15
ARRDC4
MAMDC4
CPN2
STAC
MIR621
TAGAP
PEX11G
AGXT
DACT1
SHMT1
NDRG2
CSF3R
ETS2
OGN
UNQ6494
G6PC
SYCE1
EVC
ANKRD35
RP11-93B14.10
GSTT2B
RP11-196G11.1
ACOX2
IDNK
C1R
CD38
CYP4X1
RP11-372E1.4
RP1-95L4.4
PCDHA13
FRMD4B
RP11-729I10.3
ANTXR2
LA16c-429E7.1
PLA2G5
RP4-539M6.20
CMYA5
C6orf25
AIM1
FAM43B
LINC01197
CCAT1
ARSJ
ASS1P10
CH507-42P11.8
CCT6B
IL7R
AC244250.2
TPRG1
FAM46A
GPR125
CDO1
ZC2HC1C
AC003988.1
INHBA
MEIS3P2
GLTPD2
RP5-888M10.2
MTHFD2L
RP11-344P13.4
RSPO2
ACER1
LINC00092
RIPK4
SPRYD4
C8orf31
DGCR5
FMOD
RP5-907C10.3
RP5-1065O2.4
FAM35BP
GPT
PNMAL2
IGHV1OR15-9
SEC14L2
DNAJC25
RP11-77H9.6
HRSP12
TMPRSS2
ANGPTL3
C2orf88
DUSP2
WDFY3-AS2
TREM1
LINC00261
PKP3
DIO1
RP11-156K13.2
BLOC1S5-TXNDC5
RP11-407B7.1
ABCB4
FAM229B
RP13-672B3.2
LINC00310
PYGO1
SLC39A14
COL26A1
MRPL35P2
RP3-414A15.12
BCO1
RP11-293M10.6
HSPB6
NAMPTP1
SOWAHB
RAB36
RP11-278H7.3
FCRL6
ASTN1
JDP2
RP11-375H19.2
FAXDC2
SIGLEC8
ARHGEF26-AS1
FGB
EMR3
ALDH1L1
DLC1
ANKS4B
RP11-362F19.1
SLC51A
LTBP4
CYP2D7
IL1RL2
KYNU
CTC-558O2.1
SYN1
IQSEC3
TMEM26-AS1
XAGE3
RP11-834C11.7
GCNT1P3
SLC18A2
PNMAL1
PHOSPHO1
TMPRSS13
HEY2
CDKL2
SLC27A6
AC108078.1
CXCL8
SUCLG2P2
IGHV1-3
ZIC1
GOLGA6A
RP11-437L7.1
NT5C1B
SLCO1B7
S100A9
ALDH1B1
NAMPT
TSPAN7
NFIL3
LIPC
RP5-968D22.1
BMX
ERRFI1
RP11-756H6.1
NLGN4X
RP11-89B16.1
SLC35D1
FCER1A
TSPAN12
ATP1B2
C6orf99
RP11-505K9.4
CNTNAP2
RP11-1060J15.9
AHCYP2
FXN
MAP9
CFAP57
RNU6-529P
ALDH2
RP11-477H21.2
IL5RA
AC009299.3
TMEM121
C14orf37
ADAMTS2
CH507-513H4.5
PLA2G16
MED12L
PNOC
RP11-2L8.1
CSNK1A1P1
[truncated: 3,432 more rows]
