# Supplementary material for: Establishing an oxidative stress mitochondria-related prognostic model in hepatocellular carcinoma based on multi-omics characteristics and machine learning computational framework
Source: Discov Oncol. 2024 Jul 16;15:287. doi: 10.1007/s12672-024-01147-1 (PMC11252104; doi:10.1007/s12672-024-01147-1)
Supplement: Supplementary file 3 [file 12672_2024_1147_MOESM3_ESM.xlsx]

## Sheet: mitochondria-related genes
Totals of 1,136 mitochondria-related genes
AADAT
AARS2
AASS
ABAT
ABCA9
ABCB10
ABCB6
ABCB7
ABCB8
ABCD1
ABCD2
ABCD3
ABHD10
ABHD11
ACAA1
ACAA2
ACACA
ACACB
ACAD10
ACAD11
ACAD8
ACAD9
ACADL
ACADM
ACADS
ACADSB
ACADVL
ACAT1
ACCS
ACLY
ACO2
ACOD1
ACOT11
ACOT13
ACOT2
ACOT7
ACOT9
ACP6
ACSF2
ACSF3
ACSL1
ACSL6
ACSM1
ACSM2A
ACSM2B
ACSM3
ACSM4
ACSM5
ACSS1
ACSS3
ADCK1
ADCK2
ADCK5
ADCY10
ADHFE1
AFG1L
AFG3L2
AGK
AGMAT
AGPAT4
AGPAT5
AGXT
AGXT2
AHCYL1
AIFM1
AIFM2
AIFM3
AK2
AK3
AK4
AKAP1
AKAP10
AKR1B10
AKR7A2
ALAS1
ALAS2
ALDH18A1
ALDH1B1
ALDH1L1
ALDH1L2
ALDH2
ALDH3A2
ALDH4A1
ALDH5A1
ALDH6A1
ALDH7A1
ALDH9A1
ALKBH1
ALKBH7
AMACR
AMT
ANGEL2
ANTKMT
APEX1
APOO
APOOL
ARF5
ARG2
ARL2
ARMC10
ARMCX1
ARMCX2
ARMCX3
ARMCX6
ATAD1
ATAD3A
ATAD3B
ATP23
ATP5F1A
ATP5F1B
ATP5F1C
ATP5F1D
ATP5F1E
ATP5IF1
ATP5MC1
ATP5MC2
ATP5MC3
ATP5MD
ATP5ME
ATP5MF
ATP5MF-PTCD1
ATP5MG
ATP5MPL
ATP5PB
ATP5PD
ATP5PF
ATP5PO
ATPAF1
ATPAF2
ATPSCKMT
AUH
AURKAIP1
BAD
BAK1
BAX
BBC3
BCAT2
BCKDHA
BCKDHB
BCKDK
BCL2
BCL2A1
BCL2L1
BCL2L10
BCL2L11
BCL2L13
BCL2L2
BCO2
BCS1L
BDH1
BID
BIK
BLOC1S1
BNIP3
BNIP3L
BOK
BOLA1
BOLA3
BPHL
C12orf65
C15orf48
C15orf61
C16orf91
C1QBP
C2orf69
C3orf33
C5orf63
C6orf136
C8orf82
CA5A
CA5B
CARS2
CASP3
CASP8
CASP9
CAT
CBR3
CBR4
CCDC127
CCDC51
CCDC58
CCDC90B
CDK5RAP1
CEP89
CHCHD1
CHCHD10
CHCHD2
CHCHD3
CHCHD4
CHCHD5
CHCHD6
CHCHD7
CHDH
CHPT1
CISD1
CISD3
CKMT1A
CKMT1B
CKMT2
CLPB
CLPP
CLPX
CLYBL
CMC1
CMC2
CMC4
CMPK2
COA1
COA3
COA4
COA5
COA6
COA7
COA8
COASY
COMT
COMTD1
COQ10A
COQ10B
COQ2
COQ3
COQ4
COQ5
COQ6
COQ7
COQ8A
COQ8B
COQ9
COX10
COX11
COX14
COX15
COX16
COX17
COX18
COX19
COX20
COX4I1
COX4I2
COX5A
COX5B
COX6A1
COX6A2
COX6B1
COX6B2
COX6C
COX7A1
COX7A2
COX7A2L
COX7B
COX7B2
COX7C
COX8A
COX8C
CPOX
CPS1
CPT1A
CPT1B
CPT1C
CPT2
CRAT
CRLS1
CROT
CRY1
CRYZ
CS
CSKMT
CYB5B
CYB5R3
CYC1
CYCS
CYP11A1
CYP11B1
CYP11B2
CYP24A1
CYP27A1
CYP27B1
D2HGDH
DAP3
DARS2
DBI
DBT
DCAKD
DCXR
DDX28
DECR1
DELE1
DGLUCY
DGUOK
DHODH
DHRS1
DHRS2
DHRS4
DHRS7B
DHTKD1
DHX30
DIABLO
DLAT
DLD
DLST
DMAC1
DMAC2
DMAC2L
DMGDH
DMPK
DNA2
DNAJA3
DNAJC11
DNAJC15
DNAJC19
DNAJC28
DNAJC30
DNAJC4
DNLZ
DNM1L
DTYMK
DUS2
DUT
EARS2
ECH1
ECHDC1
ECHDC2
ECHDC3
ECHS1
ECI1
ECI2
ECSIT
EFHD1
EHHADH
ELAC2
ENDOG
EPHX2
ERAL1
ETFA
ETFB
ETFBKMT
ETFDH
ETFRF1
ETHE1
EXD2
EXOG
FABP1
FAHD1
FAHD2A
FAM136A
FAM162A
FAM185A
FAM210A
FAM210B
FARS2
FASN
FASTK
FASTKD1
FASTKD2
FASTKD3
FASTKD5
FBXL4
FDPS
FDX1
FDX2
FDXR
FECH
FH
FHIT
FIS1
FKBP10
FKBP8
FLAD1
FMC1
FOXRED1
FPGS
FTH1
FTMT
FUNDC1
FUNDC2
FXN
GADD45GIP1
GARS1
GATB
GATC
GATD3A
GATM
GCAT
GCDH
GCSH
GDAP1
GFER
GFM1
GFM2
GHITM
GLDC
GLOD4
GLRX2
GLRX5
GLS
GLS2
GLUD1
GLUD2
GLYAT
GLYCTK
GOLPH3
GOT2
GPAM
GPAT2
GPD2
GPT2
GPX1
GPX4
GRHPR
GRPEL1
GRPEL2
GRSF1
GSR
GSTK1
GSTZ1
GTPBP10
GTPBP3
GTPBP6
GUF1
GUK1
HADH
HADHA
HADHB
HAGH
HAO2
HARS2
HCCS
HDHD3
HDHD5
HEBP1
HEMK1
HIBADH
HIBCH
HIGD1A
HIGD2A
HINT1
HINT2
HINT3
HMGCL
HMGCS2
HOGA1
HPDL
HSCB
HSD17B10
HSD17B4
HSD17B8
HSDL1
HSDL2
HSPA9
HSPD1
HSPE1
HTATIP2
HTD2
HTRA2
IARS2
IBA57
IDE
IDH2
IDH3A
IDH3B
IDH3G
IDI1
IFI27
IMMP1L
IMMP2L
IMMT
ISCA1
ISCA2
ISCU
ISOC2
IVD
KARS1
KMO
KYAT3
L2HGDH
LACTB
LACTB2
LAP3
LARS2
LDHAL6B
LDHB
LDHD
LETM1
LETM2
LETMD1
LIAS
LIG3
LIPT1
LIPT2
LONP1
LRPPRC
LYPLA1
LYPLAL1
LYRM1
LYRM2
LYRM4
LYRM7
LYRM9
MACROD1
MAIP1
MALSU1
MAOA
MAOB
MARCHF5
MARS2
MAVS
MCAT
MCCC1
MCCC2
MCCD1
MCEE
MCL1
MCRIP2
MCU
MCUB
MCUR1
MDH2
ME2
ME3
MECR
METAP1D
METTL15
METTL17
METTL4
METTL5
METTL8
MFF
MFN1
MFN2
MGARP
MGME1
MGST1
MGST3
MICOS10
MICOS13
MICU1
MICU2
MICU3
MIEF1
MIEF2
MIGA1
MIGA2
MIPEP
MLYCD
MMAA
MMAB
MMADHC
MMUT
MOCS1
MPC1
MPC1L
MPC2
MPST
MPV17
MPV17L
MPV17L2
MRM1
MRM2
MRM3
MRPL1
MRPL10
MRPL11
MRPL12
MRPL13
MRPL14
MRPL15
MRPL16
MRPL17
MRPL18
MRPL19
MRPL2
MRPL20
MRPL21
MRPL22
MRPL23
MRPL24
MRPL27
MRPL28
MRPL3
MRPL30
MRPL32
MRPL33
MRPL34
MRPL35
MRPL36
MRPL37
MRPL38
MRPL39
MRPL4
MRPL40
MRPL41
MRPL42
MRPL43
MRPL44
MRPL45
MRPL46
MRPL47
MRPL48
MRPL49
MRPL50
MRPL51
MRPL52
MRPL53
MRPL54
MRPL55
MRPL57
MRPL58
MRPL9
MRPS10
MRPS11
MRPS12
MRPS14
MRPS15
MRPS16
MRPS17
MRPS18A
MRPS18B
MRPS18C
MRPS2
MRPS21
MRPS22
MRPS23
MRPS24
MRPS25
MRPS26
MRPS27
MRPS28
MRPS30
MRPS31
MRPS33
MRPS34
MRPS35
MRPS36
MRPS5
MRPS6
MRPS7
MRPS9
MRRF
MRS2
MSRA
MSRB2
MSRB3
MTARC1
MTARC2
MT-ATP6
MT-ATP8
MTCH1
MTCH2
MT-CO1
MT-CO2
MT-CO3
MT-CYB
MTERF1
MTERF2
MTERF3
MTERF4
MTFMT
MTFP1
MTFR1
MTFR1L
MTFR2
MTG1
MTG2
MTHFD1L
MTHFD2
MTHFD2L
MTHFS
MTIF2
MTIF3
MT-ND1
MT-ND2
MT-ND3
MT-ND4
MT-ND4L
MT-ND5
MT-ND6
MTO1
MTPAP
MTRES1
MTRF1
MTRF1L
MTX1
MTX2
MTX3
MUL1
MUTYH
MYG1
MYO19
NADK2
NAGS
NARS2
NAT8L
NAXD
NAXE
NBR1
NDUFA1
NDUFA10
NDUFA11
NDUFA12
NDUFA13
NDUFA2
NDUFA3
NDUFA4
NDUFA5
NDUFA6
NDUFA7
NDUFA8
NDUFA9
NDUFAB1
NDUFAF1
NDUFAF2
NDUFAF3
NDUFAF4
NDUFAF5
NDUFAF6
NDUFAF7
NDUFAF8
NDUFB1
NDUFB10
NDUFB11
NDUFB2
NDUFB3
NDUFB4
NDUFB5
NDUFB6
NDUFB7
NDUFB8
NDUFB9
NDUFC1
NDUFC2
NDUFS1
NDUFS2
NDUFS3
NDUFS4
NDUFS5
NDUFS6
NDUFS7
NDUFS8
NDUFV1
NDUFV2
NDUFV3
NEU4
NFS1
NFU1
NGRN
NIF3L1
NIPSNAP1
NIPSNAP2
NIPSNAP3A
NIPSNAP3B
NIT1
NIT2
NLN
NLRX1
NME3
NME4
NME6
NMNAT3
NNT
NOA1
NOCT
NRDC
NSUN2
NSUN3
NSUN4
NT5DC2
NT5DC3
NT5M
NTHL1
NUBPL
NUDT13
NUDT19
NUDT2
NUDT5
NUDT6
NUDT8
NUDT9
OAT
OCIAD1
OCIAD2
OGDH
OGDHL
OGG1
OMA1
OPA1
OPA3
OSBPL1A
OSGEPL1
OTC
OXA1L
OXCT1
OXCT2
OXLD1
OXNAD1
OXR1
OXSM
PABPC5
PAICS
PAM16
PANK2
PARK7
PARL
PARS2
PC
PCBD2
PCCA
PCCB
PCK2
PDE12
PDE2A
PDF
PDHA1
PDHA2
PDHB
PDHX
PDK1
PDK2
PDK3
PDK4
PDP1
PDP2
PDPR
PDSS1
PDSS2
PET100
PET117
PEX11B
PGAM5
PGS1
PHB
PHB2
PHYH
PICK1
PIF1
PIGBOS1
PINK1
PISD
PITRM1
PLD6
PLGRKT
PLPBP
PLSCR3
PMAIP1
PMPCA
PMPCB
PNKD
PNPLA8
PNPO
PNPT1
POLB
POLDIP2
POLG
POLG2
POLQ
POLRMT
PPA2
PPIF
PPM1K
PPOX
PPTC7
PRDX2
PRDX3
PRDX4
PRDX5
PRDX6
PRELID1
PRELID2
PRELID3A
PRELID3B
PREPL
PRIMPOL
PRKACA
PRKN
PRODH
PRODH2
PRORP
PRSS35
PRXL2A
PTCD1
PTCD2
PTCD3
PTGES2
PTPMT1
PTRH1
PTRH2
PUS1
PUSL1
PXMP2
PXMP4
PYCR1
PYCR2
PYURF
QDPR
QRSL1
QTRT1
RAB24
RAB5IF
RARS2
RBFA
RCC1L
RDH13
RDH14
RECQL4
REXO2
RFK
RHOT1
RHOT2
RIDA
RMDN1
RMDN3
RMND1
RNASEH1
ROMO1
RP11_469A15.2
RPIA
RPUSD3
RPUSD4
RSAD1
RTL10
RTN4IP1
SAMM50
SARDH
SARS2
SCO1
SCO2
SCP2
SDHA
SDHAF1
SDHAF2
SDHAF3
SDHAF4
SDHB
SDHC
SDHD
SDR39U1
SDSL
SELENOO
SEPTIN4
SERAC1
SERHL2
SETD9
SFXN1
SFXN2
SFXN3
SFXN4
SFXN5
SHMT2
SIRT3
SIRT4
SIRT5
SLC25A1
SLC25A10
SLC25A11
SLC25A12
SLC25A13
SLC25A14
SLC25A15
SLC25A16
SLC25A18
SLC25A19
SLC25A20
SLC25A21
SLC25A22
SLC25A23
SLC25A24
SLC25A25
SLC25A26
SLC25A27
SLC25A28
SLC25A29
SLC25A3
SLC25A30
SLC25A31
SLC25A32
SLC25A33
SLC25A34
SLC25A35
SLC25A36
SLC25A37
SLC25A38
SLC25A39
SLC25A4
SLC25A40
SLC25A41
SLC25A42
SLC25A43
SLC25A44
SLC25A45
SLC25A46
SLC25A47
SLC25A48
SLC25A5
SLC25A51
SLC25A52
SLC25A53
SLC25A6
SLC30A9
SLC8B1
SLIRP
SMDT1
SMIM20
SMIM8
SNAP29
SND1
SOD1
SOD2
SPATA19
SPATA20
SPG7
SPHK2
SPHKAP
SPIRE1
SPR
SPRYD4
SPTLC2
SQOR
SSBP1
STAR
STARD7
STOM
STOML2
STX17
STYXL1
SUCLA2
SUCLG1
SUCLG2
SUGCT
SUOX
SUPV3L1
SURF1
SYNJ2BP
TACO1
TAMM41
TARS2
TAZ
TBRG4
TCAIM
TDRKH
TEFM
TFAM
TFB1M
TFB2M
THEM4
THEM5
THG1L
THNSL1
TIMM10
TIMM10B
TIMM13
TIMM17A
TIMM17B
TIMM21
TIMM22
TIMM23
TIMM29
TIMM44
TIMM50
TIMM8A
TIMM8B
TIMM9
TIMMDC1
TK2
TMEM11
TMEM126A
TMEM126B
TMEM143
TMEM14C
TMEM177
TMEM186
TMEM205
TMEM65
TMEM70
TMLHE
TOMM20
TOMM20L
TOMM22
TOMM34
TOMM40
TOMM40L
TOMM5
TOMM6
TOMM7
TOMM70
TOP1MT
TOP3A
TRAP1
TRIAP1
TRIT1
TRMT1
TRMT10C
TRMT2B
TRMT5
TRMT61B
TRMU
TRNT1
TRUB2
TSFM
TSPO
TST
TSTD1
TSTD3
TTC19
TUFM
TWNK
TXN2
TXNRD1
TXNRD2
UCP1
UCP2
UCP3
UNG
UQCC1
UQCC2
UQCC3
UQCR10
UQCR11
UQCRB
UQCRC1
UQCRC2
UQCRFS1
UQCRH
UQCRQ
USP30
VARS2
VDAC1
VDAC2
VDAC3
VPS13D
VWA8
WARS2
XPNPEP3
YARS2
YBEY
YME1L1
YRDC
ZADH2

## Sheet: oxidative stress-related genes
Totals of 1,188 oxidative stress-related genes
RYR2
NOS3
NOS2
ELAC2
CARS2
SOD2-OT1
SOD1
CAT
TRDN
NOS1
FARS2
CPT2
MTO1
AIFM1
GFM1
NFE2L2
TP53
HMOX1
CASQ2
TNF
SOD2
AARS2
BDNF-AS
MAPK14
MAPK8
GSR
OXSR1
XDH
POLR1C
NARS2
TXN
MPO
MTRFR
TUFM
OSGIN1
LINC01672
IL6
TSFM
VARS2
PNPT1
MAPK1
EARS2
OSER1
G6PD
OLR1
PARK7
CYCS
CASP3
SIRT1
TXN2
IL1B
MTFMT
OSGIN2
GPX1
NQO1
PON1
HSPA5
MAP3K5
G3BP1
TMX2-CTNND1
JUN
ALB
CXCL8
APP
INS
SMAD5-AS1
PTGS2
ACADVL
GTPBP3
PARP1
GSTM1
FOXO3
OGG1
CERNA3
GFM2
CRP
DDIT3
ATF4
PRDX2
GSTP1
SLC6A4
KEAP1
AKT1
XBP1
FOXO1
PRKN
TARS2
HADHA
CRH
MRPL44
HSPB1
BCL2
MAPK10
NFKB1
HSPA4
HSF1
CYBA
EIF2AK3
CALM1
HSP90AA1
FASTKD2
IFNG
HADHB
EDN1
PRDX5
SCN5A
ACADM
EIF2S1
MSRA
GAPDH
NOS1AP
BDNF
MIPEP
HIF1A
SNCA
H19
VEGFA
BAX
CCL2
G3BP2
CP
NDUFS4
HSPA1A
APEX1
TGFB1
ADPRS
ACE
SOD3
GSTT1
ATP5F1A
PGR-AS1
NR3C1
MRPS22
CYP1A1
SLC25A26
RYR1
CYBB
ABL1
FOS
CYP3A4
STIP1
MAPK9
MAOA
VWF
CAV1
APOE
CPT1A
ACADS
HBG2
PRDX6
ATM
CYP2E1
NFS1
NPY
CYP1A2
ATF6
CYP2D6
UCP2
NUDT1
PPARGC1A
KNG1
MAPK3
PRKCD
MTOR
PPARG
SHC1
POLRMT
PRDX3
QRSL1
POMC
ERN1
LMNA
PRDX1
GCH1
ESR1
ACAD9
CREB1
IL10
C1QBP
HSPA8
ICAM1
TLR4
PINK1
VCAM1
MIR7-3HG
NOX4
SERP1
EMSLR
TRA-TGC7-1
MAOB
COX5A
TXNRD1
TRPM2
FXN
GPX3
TRMT10C
P4HB
CDKN1A
CASP9
ANK2
FMO3
ACOX1
PRKAA1
ATP5F1B
SDHB
CD36
ADIPOQ
MAP2K4
MDM2
MRPS16
TXNIP
SQSTM1
CLU
HBB
APOA1
MAP2K6
BLVRB
PRKAA2
OXR1
TRA-TGC5-1
LOC126859646
CRHR1
ETFDH
HSD17B4
EIF2AK2
NOX1
TRIT1
PPARA
VARS1
FKBP5
ACADL
MAPT
SP1
MRPS34
SFXN4
AGTR1
SRC
PTCD3
OXT
AGT
MAPK11
MAPKAPK2
LEP
NR3C2
CDKN2A
VCP
ATF2
SLC25A20
HMGB1
C2orf69
PLA2G7
IL1A
MRPS2
STAT3
MSRB2
PDE5A
PTEN
GPX7
CAV3
MB
POLG
TF
LYRM4
COMT
GLRX
PON2
EIF2AK1
ALDH2
PIK3CG
GCLC
MSRB1
GATB
MAP2K3
NUBPL
SELENON
CACNA1C
MT-CO1
SERPINE1
SIRT3
SDHA
ETFA
PRDX4
PTGS1
PRORP
CYP1B1
EPO
HTR2A
HMOX2
GATC
RHOA
MICOS13
POR
SELP
CALM3
ABCD1
RPS6KA5
TH
FAS
TRMT5
CS
CYP2C9
TIMM22
MALAT1
NLRP3
MAP2K1
SELE
CYGB
LOC110806262
SCARNA5
ANXA5
MRPL3
BRCA1
PSEN1
GGT1
CYP2C19
IGF1
TARDBP
UCP3
LINC02605
SGCB
MAP2K7
ATF3
KCNH2
GPX4
HERPUD1
MTHFR
AGER
BCL2L1
PRKCB
STK25
MRPS7
SNTA1
SESN2
MMP2
KCNJ5
FMO1
SERAC1
DDAH2
EP300
MRPL12
TAMM41
EIF4E
RAC1
EGFR
SRXN1
MUTYH
PCNA
SIRT6
ATP2A2
SLC2A1
CHKB-CPT1B
HSPD1
CRLS1
KRIT1
CRYAB
KDR
GSTA1
HADH
MT-CYB
REN
EPHX1
IL18
DYNLL1
NDUFS1
TERT
SNORD15A
MYC
NDUFS2
ADCYAP1
GCLM
MAPK13
BMP6
HSP90B1
NDUFV1
ALOX5
NOSTRIN
EHHADH
CALR
PRL
NPPA
TXNRD2
CASP8
OXTR
PPP1R15A
MMP9
ADRB2
CALCA
PTGIS
JAK2
TIA1
AKR1A1
MGST1
EGF
HP
LRRK2
RMRP
ASL
NOSIP
KCNQ1
CYP2B6
ALDH3A2
HSD17B10
HSPA9
NFE2L1
PRKCZ
MT-ATP6
SETD2
EPRS1
VIP
CEBPB
GAS5
MAPKAPK3
PGD
GSS
TYR
PRKCA
H6PD
ARG2
THBD
SDHD
TPO
GLRX2
PRKD1
GSK3B
SIRT2
DUSP1
NGB
THBS1
RPS27A
BRCA2
ARG1
PIK3CA
ETFB
PTK2B
BCS1L
MT-ND1
OGDH
ASS1
ADH5
NDUFS8
MEG3
NTHL1
AKR1B1
BCL2L11
FMO5
STUB1
NCF2
EME2
DRD2
ATR
PRKAB1
GHRL
NPPB
APOB
PRKG1
SMPD1
NFKBIA
ABCC1
EEF1A1
DLEU2
MT-TL1
MAPK12
TRE-TTC3-1
LONP1
AR
CALM2
BAK1
NRF1
CTNNB1
LOC110973015
GJA1
ACP1
DAXX
BMP2
CFTR
EGR1
SLC7A11
HSPA1B
TLR2
HFE
CYP11B2
ECHS1
ERO1A
SCARA3
HTR1A
MRPS25
VHL
CDKN3
MIR21
STK4
UCP1
CBS
KCNE1
MT-TP
MRPS23
CRAT
FMO2
FN1
SLC6A3
DDAH1
CASP4
GLO1
CUL3
LPO
BCKDHB
SDHC
PTPN1
ADM
RNY5
LOC111365141
CHUK
CNR1
ALDH1A1
MRPS28
CDK2
HYOU1
NEIL1
GSTM3
PRNP
TRAF2
ATP13A2
FOXO4
SCP2
ALDH9A1
GADD45A
PAH
DLG4
PTK2
DLD
SST
MRPS14
FAM120A
AOC3
LINC01554
CYC1
SLC25A4
SLC22A5
CREBBP
TNFRSF1A
TRR-TCT2-1
MT-CO2
IL2
SGK1
RELA
CLEC4A
CYP2A6
AHSP
XRCC1
EIF2B5
HCRT
PTPN11
IDH1
MT-ND6
MT-ND4
ISCU
CHEK1
SESN1
IRS1
MT-ND3
MT-CO3
CAMK2G
TPH1
MTR
BAD
CYP27A1
CDC42
HBA1
NDUFS3
SUOX
CDKN1B
HRAS
MIEF2
TNNI3K
PPARD
PLA2G6
KCNMA1
DSPP
COX4I1
ELAVL1
LDHA
TRP-AGG2-5
TRP-AGG2-6
TRP-AGG2-1
TRP-AGG2-2
TRP-AGG2-3
TRP-AGG2-4
TRP-AGG2-7
TRP-AGG2-8
MMP1
IKBKB
MT-RNR1
UGT1A1
FMO4
STAT1
CDK4
HSP90AB1
PLAT
IL1RN
CASP2
GCDH
CCND1
E2F1
BCHE
PNKD
CTSB
FASLG
JUNB
NDUFS7
XIST
GUCY1A1
MMP3
NDUFAF2
EIF2AK4
SMAD3
BACE1
CDK5
PTS
NDUFB10
ACO1
GPT
MICB
HTRA2
TRAF6
SCO2
UQCRFS1
RAD51
ALOX12
DNM1L
ALAD
TRC-GCA24-1
MIR133B
MMUT
NDUFB9
TRPA1
EDNRA
FMR1
AKR1C1
DHCR24
HTT
BAG3
S100A8
CYP2C8
IL17A
ELANE
ADRB1
APOH
DECR1
GLUL
GPX8
TIMP1
RPS6KA4
PRKCG
BACH1
GSTA4
MAP3K1
GFER
CASP1
HAO1
KRAS
MT-ND2
NDUFA6
PECAM1
ERCC6
NOTCH1
DMD
GBA1
CYP19A1
NOL3
ACHE
SYK
MSRB3
GSTM2
MT-ND5
PPIA
MIR34C
RETN
GRIN2B
NDRG1
AOX1
CTSD
FPGT-TNNI3K
APAF1
NPM1
MDH2
MIF
KLF2
FANCD2
IL4
RPS6KB1
WARS2
ERCC8
PIK3R1
SERPINA1
NDUFA2
TNFRSF1B
ALDH3A1
DUSP19
CREB3
CASP7
PDIA2
GAD2
TRPV1
ZFAND1
EIF4EBP1
UGT1A6
RPA1
CYP4F2
H2AX
RAF1
TRV-AAC1-1
TRV-AAC1-3
TRV-AAC1-4
TRV-AAC1-2
TRV-AAC1-5
ATP5F1E
HDAC2
CHAT
TMEM161A
LTF
SFTA3
RB1
COL4A1
SNORD118
NGF
CAPN2
NOD2
UBC
NDUFC2
GGA2
PLA2G4A
DSP
AHR
GPX2
MIR34A
ZFP36
MT-TK
DDX3X
GRIA1
GUCY1B1
SCARB1
IGF1R
LOX
GDF15
IGF2BP1
SPR
IL13
PXN
INSR
CRYAA
DNMT1
PDHA1
NAMPT
EPHA3
SLC17A5
TOR1A
CYP3A5
AS3MT
ABCA1
MIR493HG
ENSG00000276919
ENSG00000277577
EPHX2
C9orf72
GSTA2
MAPKAP1
FTL
NDUFA9
MECP2
CYP24A1
CRHR2
MIR125A
NDUFA8
PLAU
ALOX15
FGF2
COX6B1
TFRC
CCL3
HDAC1
MAP3K7
FTO
PLG
GSTO1
SERPINF1
DNAH8
TTR
CYP17A1
MFN2
IDO1
OMA1
VDAC1
PML
PLCG1
PRKDC
S100A9
MLYCD
PDIA3
CYP11A1
F3
VDR
MIR146B
ADH1C
EIF4G1
CHCHD4
OPA1
RARA
MAP2K2
DBH
ACTB
HMGCR
ACAD11
FAAH
IL1R1
NR2C2
PLA2G2A
CD40LG
BDKRB2
NOA1
TRPV4
LCN2
NCF1
CPT1B
ALKBH1
ODC1
PPIF
FLT1
IKBKG
NDUFA10
KCNQ1OT1
ELN
RXRA
TTN
BRAF
OPRM1
MAPK8IP1
NDUFS6
NDUFV2
VIM
ITGB1
S100B
PTPN3
SLX1A-SULT1A3
NR4A2
PWAR1
TNFSF10
FBXL4
CD40
MANF
MUC1
ITPR1
SIGMAR1
F8
EPX
OXA1L
GRB2
MIR320A
NDUFB7
PDLIM4
BCL2A1
CDK6
RCAN1
MAPKAPK5
F5
KLK3
DLAT
IREB2
NR1H2
AKR1C3
RAB4B-EGLN2
RPTOR
CYB5A
STK39
ACO2
NDUFB8
NDUFV3
SLC8A1
MCL1
ADH7
LBR
SLC2A4
ITGB2
FTH1
YARS2
XIAP
CHCHD10
HSPA13
ENDOG
DNM2
TJP1
DAPK1
FGF1
ROCK1
TP53INP1
CYP2J2
HDAC6
PPIG
SCD
ATXN2L
HBA2
TACR1
CCN2
BIRC5
NTRK2
ACOX2
MSR1
PARG
EPAS1
SPP1
PTH
TFAM
FOSL1
CPOX
USP10
JUND
SCN4B
CIRBP
WRN
NCF4
NUDT5
CREB3L1
SLC1A3
MYH7
HBEGF
LPL
NEIL2
MIR146A
SLC7A1
ITGAM
CYB5R3
CYP4A11
VASP
PPP1R12A
UCN2
AMBP
TAC1
MIAT
PVALB
TAFAZZIN
SYVN1
VCL
PSIP1
STK24
HPRT1
GFAP
ALKBH2
CCL5
GH1
FGF7
DYRK3
UBB
MIR17
UCN
NDUFA4
PEX5
RUNX2
AKAP9
KL
ATP1A3
NOTCH3
MT-RNR2
GSTM4
CDK1
PAK1
FH
GSTM5
ATG9B
TGM2
MAF
PON3
PIEZO1
MTRR
CD44
CSF1
SMAD2
CDH5
SELENOP
CDC25C
PPP5C
F2
CSNK2A1
CYP3A7
ABCB1
BECN1
SFPQ
GUCY1A2
LINC-ROR
EEF2
UQCRQ
IGFBP1
ADAMTS13
ESR2
GCK
TSC2
SLC25A3
MICA
TRAP1
ALPP
GAL
CXCL1
COA8
HSPA14
GPX5
CCK
NOS2P2
GLUD1
CHEK2
CHGA
HSPG2
FUS
TG
ACE2
TEK
IMMT
KCNJ2
LPA
GPX6
GSTZ1
ENSG00000275307
ENSG00000276965
FYN
ACAA1
TRIM21
MIR211
HGF
ANGPT2
TLX1NB
TGFB2
TRIB3
ADRB3
EDNRB
QDPR
YBX1
PRKD2
SLC1A1
NDUFA12
NDUFAF1
KLF4
ADA
ANXA2
EZH2
TSPO
ELK1
TNFSF11
TALDO1
RNASE3
ARNT
ZC3H12A
ATXN3
ME1
HDAC9
MIR494
REST
HMGCL
BMI1
SREBF1
ATXN2
VKORC1L1
GSTO2
CHKA
ATF6B
CYP20A1
RANBP2
OGFOD1
TP73
FOSB
SELL
LDLR
IRF1
COX8A
MMP13
YY1
SUCLA2
BACH2
SORD
MICAL1
HRH2
BCYRN1
ARRB1
ACACA
CFLAR
SLC18A3
FDXR
UCN3
NPC1
IL12B
PPP1R15B
SLPI
MBL2
SMAD4
COL2A1
CXCR4
TUBA1B
APOA2
ADCY5
MAPK7
ANG
PSMA7
PPOX
NAGLU
RORA
PSEN2
CAMK2A
BBC3
SYNPO2
PDGFB
IL3
S1PR1
TPM1
GDNF
PABPC1
PDK1
PTPA
NAT2
PLCG2
KCNE2
MGST2
PTPN6
PDYN
SMG1
PIK3CB
HSPA6
MUC5AC
BRF2
STK11
CCNA2
PKM
PRKRA
ADCYAP1R1
TNFAIP8L1
FASN
RAC2
ACTA1
CAPN3
AKT2
UCHL1
HLA-B
ERCC2
ATP5PF
RPS3
LTA
LYN
DLST
ACADSB
LCAT
ENC1
NDUFAB1
IAPP
RAD50
PIN1
SENP3
AQP1
VNN1
PNKP
C19orf12
HPX
GLA
CANX
TIAL1
LGALS3
GAREM2
IL1RAPL2
MYBPC3
NLRX1
CYP51A1
MAP3K20
YWHAZ
SETX
ALDH3B1
RET
PHYH
SMARCA4
PDE4A
DRD1
CACNA1A
FOXL2
PRODH
SCO1
SELENOK
PYCR1
KHSRP
NR1I2
KCNJ11
PENK
BNIP3
DES
CSF2
ADH1B
PPP3CA
